# Supplementary material for: No evidence for local adaptation of dengue viruses to mosquito vector populations in Thailand
Source: Evol Appl. 2016 Feb 24;9(4):608–18. doi: 10.1111/eva.12360 (PMC4831462; doi:10.1111/eva.12360)
Supplement: Supplementary file 1 — Table S1. Raw vector competence data. [file EVA-9-608-s001.xlsx]

## Sheet: TableS1.txt
Experiment	Block	Population	Virus origin	Isolate	Blood meal titer (PFU/ml)	Infection	Dissemination	Leg titer (PFU/ml)
2	1	KPP	KAVRU	K1	8000000	0	0	0
2	1	KPP	KAVRU	K1	8000000	1	1	100
2	1	KPP	KAVRU	K1	8000000	1	1	100
2	1	KPP	KAVRU	K1	8000000	1	1	500
2	1	KPP	KAVRU	K1	8000000	1	1	150
2	1	KPP	KAVRU	K1	8000000	1	1	250
2	1	KPP	KAVRU	K1	8000000	1	1	20
2	1	KPP	KAVRU	K1	8000000	0	0	0
2	1	KPP	KAVRU	K1	8000000	1	0	0
2	1	KPP	KAVRU	K1	8000000	0	0	0
2	1	KPP	KAVRU	K1	8000000	1	1	450
2	1	KPP	KAVRU	K1	8000000	1	1	1000
2	1	KPP	KAVRU	K1	8000000	0	0	0
2	1	KPP	KAVRU	K1	8000000	1	1	1000
2	1	KPP	KAVRU	K1	8000000	1	1	2000
2	1	KPP	KAVRU	K1	8000000	1	1	60
2	1	KPP	KAVRU	K1	8000000	1	0	0
2	1	BKK	KAVRU	K1	8000000	1	1	9000
2	1	BKK	KAVRU	K1	8000000	1	1	1500
2	1	BKK	KAVRU	K1	8000000	0	0	0
2	1	BKK	KAVRU	K1	8000000	1	1	600
2	1	KPP	KAVRU	K2	5500000	1	1	6500
2	1	KPP	KAVRU	K2	5500000	1	1	15000
2	1	KPP	KAVRU	K2	5500000	1	1	100
2	1	KPP	KAVRU	K2	5500000	0	0	0
2	1	KPP	KAVRU	K2	5500000	1	1	1500
2	1	KPP	KAVRU	K2	5500000	1	1	750
2	1	KPP	KAVRU	K2	5500000	1	1	4500
2	1	KPP	KAVRU	K2	5500000	1	1	5500
2	1	KPP	KAVRU	K2	5500000	1	1	3500
2	1	KPP	KAVRU	K2	5500000	0	0	0
2	1	KPP	KAVRU	K2	5500000	1	1	2000
2	1	KPP	KAVRU	K2	5500000	1	1	5000
2	1	KPP	KAVRU	K2	5500000	1	1	80
2	1	KPP	KAVRU	K2	5500000	1	1	3500
2	1	KPP	KAVRU	K2	5500000	1	1	8500
2	1	KPP	KAVRU	K2	5500000	1	1	4000
2	1	KPP	KAVRU	K2	5500000	1	1	1500
2	1	KPP	KAVRU	K2	5500000	1	1	3000
2	1	KPP	KAVRU	K2	5500000	1	1	2000
2	1	BKK	KAVRU	K2	5500000	1	1	1200
2	1	BKK	KAVRU	K2	5500000	0	0	0
2	1	BKK	KAVRU	K2	5500000	1	1	3000
2	1	BKK	KAVRU	K2	5500000	0	0	0
2	1	BKK	KAVRU	K2	5500000	1	1	2000
2	1	BKK	KAVRU	K2	5500000	0	0	0
2	1	BKK	KAVRU	K2	5500000	1	1	8500
2	1	BKK	KAVRU	K2	5500000	1	1	1000
2	1	BKK	KAVRU	K2	5500000	1	1	2500
2	1	BKK	KAVRU	K2	5500000	1	1	3000
2	1	KPP	KAVRU	K3	7500000	0	0	0
2	1	KPP	KAVRU	K3	7500000	1	1	3000
2	1	KPP	KAVRU	K3	7500000	1	1	1000
2	1	KPP	KAVRU	K3	7500000	1	1	4000
2	1	KPP	KAVRU	K3	7500000	1	1	10
2	1	KPP	KAVRU	K3	7500000	1	1	5500
2	1	KPP	KAVRU	K3	7500000	1	1	350
2	1	KPP	KAVRU	K3	7500000	0	0	0
2	1	KPP	KAVRU	K3	7500000	1	0	0
2	1	KPP	KAVRU	K3	7500000	1	0	0
2	1	KPP	KAVRU	K3	7500000	1	1	2500
2	1	KPP	KAVRU	K3	7500000	1	1	3500
2	1	KPP	KAVRU	K3	7500000	1	1	1000
2	1	KPP	KAVRU	K3	7500000	1	1	2000
2	1	KPP	KAVRU	K3	7500000	1	1	2000
2	1	KPP	KAVRU	K3	7500000	1	1	1500
2	1	KPP	KAVRU	K3	7500000	1	0	0
2	1	KPP	KAVRU	K3	7500000	1	1	1200
2	1	KPP	KAVRU	K3	7500000	1	1	5500
2	1	KPP	KAVRU	K3	7500000	1	1	4500
2	1	BKK	KAVRU	K3	7500000	1	1	1000
2	1	BKK	KAVRU	K3	7500000	0	0	0
2	1	BKK	KAVRU	K3	7500000	1	1	6000
2	1	BKK	KAVRU	K3	7500000	0	0	0
2	1	BKK	KAVRU	K3	7500000	0	0	0
2	1	BKK	KAVRU	K3	7500000	1	1	4000
2	1	BKK	KAVRU	K3	7500000	1	1	2500
2	1	BKK	KAVRU	K3	7500000	1	1	1000
2	1	BKK	KAVRU	K3	7500000	1	0	0
2	1	BKK	KAVRU	K3	7500000	1	1	1500
2	1	BKK	KAVRU	K3	7500000	1	1	600
2	1	BKK	KAVRU	K3	7500000	0	0	0
2	1	BKK	KAVRU	K3	7500000	1	1	900
2	1	BKK	KAVRU	K3	7500000	0	0	0
2	1	BKK	KAVRU	K3	7500000	1	1	1000
2	1	KPP	KAVRU	K4	7000000	0	0	0
2	1	KPP	KAVRU	K4	7000000	1	1	150
2	1	KPP	KAVRU	K4	7000000	1	1	1000
2	1	KPP	KAVRU	K4	7000000	1	1	1000
2	1	KPP	KAVRU	K4	7000000	1	1	3000
2	1	KPP	KAVRU	K4	7000000	0	0	0
2	1	KPP	KAVRU	K4	7000000	0	0	0
2	1	KPP	KAVRU	K4	7000000	1	1	1000
2	1	KPP	KAVRU	K4	7000000	0	0	0
2	1	KPP	KAVRU	K4	7000000	1	1	30
2	1	KPP	KAVRU	K4	7000000	1	1	1000
2	1	KPP	KAVRU	K4	7000000	1	1	450
2	1	KPP	KAVRU	K4	7000000	1	1	650
2	1	KPP	KAVRU	K4	7000000	1	1	4000
2	1	KPP	KAVRU	K4	7000000	1	1	2000
2	1	BKK	KAVRU	K4	7000000	1	1	200
2	1	BKK	KAVRU	K4	7000000	1	1	1500
2	1	BKK	KAVRU	K4	7000000	1	1	1000
2	1	BKK	KAVRU	K4	7000000	1	1	1250
2	1	BKK	KAVRU	K4	7000000	1	1	3500
2	1	BKK	KAVRU	K4	7000000	1	1	12000
2	1	BKK	KAVRU	K4	7000000	1	1	1600
2	1	BKK	KAVRU	K4	7000000	1	1	13000
2	1	BKK	KAVRU	K4	7000000	1	1	5500
2	1	BKK	KAVRU	K4	7000000	1	1	1000
2	1	BKK	KAVRU	K4	7000000	1	1	2000
2	1	BKK	KAVRU	K4	7000000	1	1	1500
2	1	BKK	KAVRU	K4	7000000	1	0	0
2	1	BKK	KAVRU	K4	7000000	1	1	1000
2	1	BKK	KAVRU	K4	7000000	1	1	7000
2	1	BKK	KAVRU	K4	7000000	1	1	1500
2	1	KPP	KAVRU	K5	8500000	1	1	2000
2	1	KPP	KAVRU	K5	8500000	1	1	10000
2	1	KPP	KAVRU	K5	8500000	1	1	150
2	1	KPP	KAVRU	K5	8500000	1	1	2000
2	1	KPP	KAVRU	K5	8500000	0	0	0
2	1	KPP	KAVRU	K5	8500000	1	1	700
2	1	KPP	KAVRU	K5	8500000	1	1	2000
2	1	KPP	KAVRU	K5	8500000	1	1	1000
2	1	KPP	KAVRU	K5	8500000	1	1	1000
2	1	KPP	KAVRU	K5	8500000	1	1	450
2	1	BKK	KAVRU	K5	8500000	0	0	0
2	1	BKK	KAVRU	K5	8500000	1	1	2000
2	1	BKK	KAVRU	K5	8500000	1	1	4500
2	1	BKK	KAVRU	K5	8500000	1	1	3000
2	1	BKK	KAVRU	K5	8500000	1	1	200
2	1	BKK	KAVRU	K5	8500000	1	1	2000
2	1	BKK	KAVRU	K5	8500000	1	1	650
2	1	BKK	KAVRU	K5	8500000	0	0	0
2	1	BKK	KAVRU	K5	8500000	1	1	600
2	1	BKK	KAVRU	K5	8500000	1	1	1500
2	1	BKK	KAVRU	K5	8500000	0	0	0
2	1	BKK	KAVRU	K5	8500000	0	0	0
2	1	BKK	KAVRU	K5	8500000	1	1	3000
2	1	BKK	KAVRU	K5	8500000	0	0	0
2	1	BKK	KAVRU	K5	8500000	0	0	0
2	1	BKK	KAVRU	K5	8500000	1	1	2000
2	1	BKK	KAVRU	K5	8500000	1	1	450
2	1	BKK	KAVRU	K5	8500000	0	0	0
2	1	KPP	Bangkok	B1	3500000	1	1	2000
2	1	KPP	Bangkok	B1	3500000	1	1	60
2	1	KPP	Bangkok	B1	3500000	1	1	350
2	1	KPP	Bangkok	B1	3500000	1	1	1000
2	1	KPP	Bangkok	B1	3500000	1	1	170
2	1	KPP	Bangkok	B1	3500000	1	1	10
2	1	KPP	Bangkok	B1	3500000	0	0	0
2	1	KPP	Bangkok	B1	3500000	0	0	0
2	1	BKK	Bangkok	B1	3500000	1	1	100
2	1	BKK	Bangkok	B1	3500000	1	1	200
2	1	BKK	Bangkok	B1	3500000	1	1	1500
2	1	BKK	Bangkok	B1	3500000	0	0	0
2	1	BKK	Bangkok	B1	3500000	1	1	100
2	1	BKK	Bangkok	B1	3500000	1	1	1050
2	1	BKK	Bangkok	B1	3500000	1	1	3000
2	1	BKK	Bangkok	B1	3500000	0	0	0
2	1	BKK	Bangkok	B1	3500000	0	0	0
2	1	BKK	Bangkok	B1	3500000	1	1	150
2	1	KPP	Bangkok	B2	4500000	1	1	2000
2	1	KPP	Bangkok	B2	4500000	1	1	3000
2	1	KPP	Bangkok	B2	4500000	1	1	1500
2	1	KPP	Bangkok	B2	4500000	1	1	3000
2	1	KPP	Bangkok	B2	4500000	1	1	5500
2	1	KPP	Bangkok	B2	4500000	0	0	0
2	1	KPP	Bangkok	B2	4500000	1	1	4500
2	1	KPP	Bangkok	B2	4500000	1	1	5500
2	1	KPP	Bangkok	B2	4500000	1	1	1000
2	1	KPP	Bangkok	B2	4500000	0	0	0
2	1	KPP	Bangkok	B2	4500000	1	0	0
2	1	KPP	Bangkok	B2	4500000	1	1	6000
2	1	KPP	Bangkok	B2	4500000	1	1	2500
2	1	KPP	Bangkok	B2	4500000	1	1	5500
2	1	KPP	Bangkok	B2	4500000	1	1	300
2	1	KPP	Bangkok	B2	4500000	1	1	2000
2	1	KPP	Bangkok	B2	4500000	1	1	6000
2	1	KPP	Bangkok	B2	4500000	0	0	0
2	1	KPP	Bangkok	B2	4500000	0	0	0
2	1	BKK	Bangkok	B2	4500000	0	0	0
2	1	BKK	Bangkok	B2	4500000	0	0	0
2	1	BKK	Bangkok	B2	4500000	1	1	400
2	1	BKK	Bangkok	B2	4500000	1	1	3000
2	1	BKK	Bangkok	B2	4500000	0	0	0
2	1	BKK	Bangkok	B2	4500000	1	1	5000
2	1	BKK	Bangkok	B2	4500000	0	0	0
2	1	BKK	Bangkok	B2	4500000	1	1	1500
2	1	BKK	Bangkok	B2	4500000	1	1	1000
2	1	KPP	Bangkok	B3	2000000	1	1	1400
2	1	KPP	Bangkok	B3	2000000	0	0	0
2	1	KPP	Bangkok	B3	2000000	1	1	4000
2	1	KPP	Bangkok	B3	2000000	0	0	0
2	1	KPP	Bangkok	B3	2000000	1	1	4000
2	1	KPP	Bangkok	B3	2000000	0	0	0
2	1	KPP	Bangkok	B3	2000000	0	0	0
2	1	KPP	Bangkok	B3	2000000	1	1	7000
2	1	KPP	Bangkok	B3	2000000	0	0	0
2	1	KPP	Bangkok	B3	2000000	1	1	3500
2	1	KPP	Bangkok	B3	2000000	1	1	9500
2	1	KPP	Bangkok	B3	2000000	1	1	7500
2	1	BKK	Bangkok	B3	2000000	0	0	0
2	1	BKK	Bangkok	B3	2000000	1	1	6500
2	1	BKK	Bangkok	B3	2000000	1	1	12500
2	1	KPP	Bangkok	B4	5000000	1	1	5500
2	1	KPP	Bangkok	B4	5000000	1	1	1050
2	1	KPP	Bangkok	B4	5000000	1	1	5000
2	1	KPP	Bangkok	B4	5000000	1	1	7500
2	1	KPP	Bangkok	B4	5000000	0	0	0
2	1	KPP	Bangkok	B4	5000000	1	1	3500
2	1	KPP	Bangkok	B4	5000000	1	1	7000
2	1	KPP	Bangkok	B4	5000000	1	1	6500
2	1	KPP	Bangkok	B4	5000000	1	1	4000
2	1	KPP	Bangkok	B4	5000000	1	1	1500
2	1	BKK	Bangkok	B4	5000000	1	1	8000
2	1	BKK	Bangkok	B4	5000000	0	0	0
2	1	BKK	Bangkok	B4	5000000	1	1	2000
2	1	BKK	Bangkok	B4	5000000	1	1	5500
2	1	BKK	Bangkok	B4	5000000	0	0	0
2	1	BKK	Bangkok	B4	5000000	0	0	0
2	1	BKK	Bangkok	B4	5000000	1	1	7000
2	1	BKK	Bangkok	B4	5000000	0	0	0
2	1	BKK	Bangkok	B4	5000000	1	1	20
2	1	KPP	Bangkok	B5	3500000	0	0	0
2	1	KPP	Bangkok	B5	3500000	1	1	250
2	1	KPP	Bangkok	B5	3500000	1	1	4000
2	1	KPP	Bangkok	B5	3500000	0	0	0
2	1	KPP	Bangkok	B5	3500000	0	0	0
2	1	KPP	Bangkok	B5	3500000	1	1	700
2	1	KPP	Bangkok	B5	3500000	1	1	1500
2	1	KPP	Bangkok	B5	3500000	1	1	3000
2	1	KPP	Bangkok	B5	3500000	0	0	0
2	1	KPP	Bangkok	B5	3500000	1	1	150
2	1	KPP	Bangkok	B5	3500000	1	1	150
2	1	KPP	Bangkok	B5	3500000	1	1	1000
2	1	KPP	Bangkok	B5	3500000	0	0	0
2	1	KPP	Bangkok	B5	3500000	1	1	1000
2	1	KPP	Bangkok	B5	3500000	1	1	1000
2	1	BKK	Bangkok	B5	3500000	1	0	0
2	1	BKK	Bangkok	B5	3500000	1	1	950
2	1	BKK	Bangkok	B5	3500000	1	1	3000
2	1	BKK	Bangkok	B5	3500000	1	1	1000
2	1	BKK	Bangkok	B5	3500000	1	1	5500
2	1	BKK	Bangkok	B5	3500000	1	1	450
2	1	BKK	Bangkok	B5	3500000	1	1	1500
2	1	BKK	Bangkok	B5	3500000	0	0	0
2	2	KPP	KAVRU	K1	450000	0	0	0
2	2	KPP	KAVRU	K1	450000	0	0	0
2	2	KPP	KAVRU	K1	450000	0	0	0
2	2	KPP	KAVRU	K1	450000	0	0	0
2	2	BKK	KAVRU	K1	450000	0	0	0
2	2	BKK	KAVRU	K1	450000	0	0	0
2	2	BKK	KAVRU	K1	450000	0	0	0
2	2	BKK	KAVRU	K1	450000	1	1	1200
2	2	BKK	KAVRU	K1	450000	1	1	1000
2	2	BKK	KAVRU	K1	450000	0	0	0
2	2	KPP	KAVRU	K2	200000	0	0	0
2	2	KPP	KAVRU	K2	200000	0	0	0
2	2	KPP	KAVRU	K2	200000	1	1	20
2	2	KPP	KAVRU	K2	200000	0	0	0
2	2	KPP	KAVRU	K2	200000	0	0	0
2	2	KPP	KAVRU	K2	200000	0	0	0
2	2	BKK	KAVRU	K2	200000	0	0	0
2	2	BKK	KAVRU	K2	200000	1	1	1100
2	2	BKK	KAVRU	K2	200000	0	0	0
2	2	BKK	KAVRU	K2	200000	0	0	0
2	2	BKK	KAVRU	K2	200000	0	0	0
2	2	KPP	KAVRU	K3	2000000	0	0	0
2	2	KPP	KAVRU	K3	2000000	1	1	1150
2	2	KPP	KAVRU	K3	2000000	0	0	0
2	2	KPP	KAVRU	K3	2000000	1	1	3500
2	2	KPP	KAVRU	K3	2000000	1	1	1500
2	2	KPP	KAVRU	K3	2000000	1	0	0
2	2	KPP	KAVRU	K3	2000000	0	0	0
2	2	BKK	KAVRU	K3	2000000	0	0	0
2	2	BKK	KAVRU	K3	2000000	1	1	4000
2	2	BKK	KAVRU	K3	2000000	0	0	0
2	2	BKK	KAVRU	K3	2000000	1	0	0
2	2	BKK	KAVRU	K3	2000000	0	0	0
2	2	BKK	KAVRU	K3	2000000	0	0	0
2	2	KPP	KAVRU	K4	1500000	0	0	0
2	2	KPP	KAVRU	K4	1500000	0	0	0
2	2	KPP	KAVRU	K4	1500000	0	0	0
2	2	KPP	KAVRU	K4	1500000	0	0	0
2	2	KPP	KAVRU	K4	1500000	0	0	0
2	2	KPP	KAVRU	K4	1500000	0	0	0
2	2	KPP	KAVRU	K4	1500000	0	0	0
2	2	KPP	KAVRU	K4	1500000	0	0	0
2	2	KPP	KAVRU	K4	1500000	0	0	0
2	2	KPP	KAVRU	K4	1500000	1	1	150
2	2	KPP	KAVRU	K4	1500000	0	0	0
2	2	KPP	KAVRU	K4	1500000	0	0	0
2	2	KPP	KAVRU	K4	1500000	1	1	11500
2	2	KPP	KAVRU	K4	1500000	1	1	2000
2	2	KPP	KAVRU	K4	1500000	0	0	0
2	2	BKK	KAVRU	K4	1500000	0	0	0
2	2	BKK	KAVRU	K4	1500000	1	1	2000
2	2	BKK	KAVRU	K4	1500000	0	0	0
2	2	BKK	KAVRU	K4	1500000	0	0	0
2	2	BKK	KAVRU	K4	1500000	0	0	0
2	2	BKK	KAVRU	K4	1500000	1	1	2500
2	2	BKK	KAVRU	K4	1500000	0	0	0
2	2	BKK	KAVRU	K4	1500000	1	1	100
2	2	BKK	KAVRU	K4	1500000	1	1	3000
2	2	BKK	KAVRU	K4	1500000	0	0	0
2	2	BKK	KAVRU	K4	1500000	1	0	0
2	2	BKK	KAVRU	K4	1500000	0	0	0
2	2	BKK	KAVRU	K4	1500000	0	0	0
2	2	BKK	KAVRU	K4	1500000	0	0	0
2	2	BKK	KAVRU	K4	1500000	0	0	0
2	2	BKK	KAVRU	K4	1500000	0	0	0
2	2	BKK	KAVRU	K4	1500000	0	0	0
2	2	BKK	KAVRU	K4	1500000	0	0	0
2	2	BKK	KAVRU	K4	1500000	0	0	0
2	2	BKK	KAVRU	K4	1500000	0	0	0
2	2	BKK	KAVRU	K4	1500000	0	0	0
2	2	BKK	KAVRU	K4	1500000	1	1	3000
2	2	BKK	KAVRU	K4	1500000	0	0	0
2	2	KPP	KAVRU	K5	2000000	0	0	0
2	2	KPP	KAVRU	K5	2000000	1	1	400
2	2	KPP	KAVRU	K5	2000000	0	0	0
2	2	KPP	KAVRU	K5	2000000	0	0	0
2	2	KPP	KAVRU	K5	2000000	1	0	0
2	2	KPP	KAVRU	K5	2000000	1	1	1000
2	2	KPP	KAVRU	K5	2000000	1	1	200
2	2	KPP	KAVRU	K5	2000000	1	0	0
2	2	KPP	KAVRU	K5	2000000	1	1	1500
2	2	KPP	KAVRU	K5	2000000	1	1	1000
2	2	KPP	KAVRU	K5	2000000	1	0	0
2	2	KPP	KAVRU	K5	2000000	0	0	0
2	2	KPP	KAVRU	K5	2000000	1	1	3500
2	2	BKK	KAVRU	K5	2000000	0	0	0
2	2	BKK	KAVRU	K5	2000000	0	0	0
2	2	BKK	KAVRU	K5	2000000	1	1	2000
2	2	BKK	KAVRU	K5	2000000	1	1	400
2	2	BKK	KAVRU	K5	2000000	0	0	0
2	2	BKK	KAVRU	K5	2000000	0	0	0
2	2	BKK	KAVRU	K5	2000000	0	0	0
2	2	BKK	KAVRU	K5	2000000	1	1	1600
2	2	BKK	KAVRU	K5	2000000	1	1	8000
2	2	BKK	KAVRU	K5	2000000	0	0	0
2	2	BKK	KAVRU	K5	2000000	0	0	0
2	2	BKK	KAVRU	K5	2000000	0	0	0
2	2	BKK	KAVRU	K5	2000000	0	0	0
2	2	BKK	KAVRU	K5	2000000	1	0	0
2	2	BKK	KAVRU	K5	2000000	1	0	0
2	2	KPP	Bangkok	B1	2500000	1	1	3000
2	2	KPP	Bangkok	B1	2500000	0	0	0
2	2	BKK	Bangkok	B1	2500000	1	1	600
2	2	BKK	Bangkok	B1	2500000	1	0	0
2	2	KPP	Bangkok	B2	1000000	1	0	0
2	2	KPP	Bangkok	B2	1000000	0	0	0
2	2	KPP	Bangkok	B2	1000000	1	1	3000
2	2	KPP	Bangkok	B2	1000000	0	0	0
2	2	KPP	Bangkok	B2	1000000	0	0	0
2	2	KPP	Bangkok	B2	1000000	1	1	4500
2	2	KPP	Bangkok	B2	1000000	0	0	0
2	2	KPP	Bangkok	B2	1000000	0	0	0
2	2	KPP	Bangkok	B2	1000000	0	0	0
2	2	BKK	Bangkok	B2	1000000	0	0	0
2	2	BKK	Bangkok	B2	1000000	1	1	1500
2	2	BKK	Bangkok	B2	1000000	0	0	0
2	2	BKK	Bangkok	B2	1000000	1	0	0
2	2	BKK	Bangkok	B2	1000000	1	1	2500
2	2	BKK	Bangkok	B2	1000000	0	0	0
2	2	BKK	Bangkok	B2	1000000	0	0	0
2	2	KPP	Bangkok	B3	600000	0	0	0
2	2	KPP	Bangkok	B3	600000	1	1	1050
2	2	KPP	Bangkok	B3	600000	0	0	0
2	2	KPP	Bangkok	B3	600000	0	0	0
2	2	KPP	Bangkok	B3	600000	1	1	20
2	2	KPP	Bangkok	B3	600000	1	0	0
2	2	KPP	Bangkok	B3	600000	0	0	0
2	2	KPP	Bangkok	B3	600000	1	1	1500
2	2	KPP	Bangkok	B3	600000	0	0	0
2	2	KPP	Bangkok	B3	600000	1	1	6000
2	2	KPP	Bangkok	B3	600000	0	0	0
2	2	KPP	Bangkok	B3	600000	0	0	0
2	2	KPP	Bangkok	B3	600000	0	0	0
2	2	KPP	Bangkok	B3	600000	0	0	0
2	2	KPP	Bangkok	B3	600000	0	0	0
2	2	KPP	Bangkok	B3	600000	1	0	0
2	2	KPP	Bangkok	B3	600000	0	0	0
2	2	KPP	Bangkok	B3	600000	1	1	4000
2	2	BKK	Bangkok	B3	600000	0	0	0
2	2	BKK	Bangkok	B3	600000	0	0	0
2	2	BKK	Bangkok	B3	600000	0	0	0
2	2	BKK	Bangkok	B3	600000	0	0	0
2	2	BKK	Bangkok	B3	600000	0	0	0
2	2	BKK	Bangkok	B3	600000	0	0	0
2	2	BKK	Bangkok	B3	600000	0	0	0
2	2	BKK	Bangkok	B3	600000	0	0	0
2	2	BKK	Bangkok	B3	600000	0	0	0
2	2	BKK	Bangkok	B3	600000	0	0	0
2	2	BKK	Bangkok	B3	600000	0	0	0
2	2	KPP	Bangkok	B4	1000000	1	1	1500
2	2	KPP	Bangkok	B4	1000000	1	1	2000
2	2	KPP	Bangkok	B4	1000000	0	0	0
2	2	KPP	Bangkok	B4	1000000	1	1	2000
2	2	KPP	Bangkok	B4	1000000	1	1	4000
2	2	KPP	Bangkok	B4	1000000	1	1	3000
2	2	KPP	Bangkok	B4	1000000	0	0	0
2	2	KPP	Bangkok	B4	1000000	1	1	10
2	2	KPP	Bangkok	B4	1000000	0	0	0
2	2	KPP	Bangkok	B4	1000000	0	0	0
2	2	KPP	Bangkok	B4	1000000	1	1	1100
2	2	BKK	Bangkok	B4	1000000	0	0	0
2	2	BKK	Bangkok	B4	1000000	0	0	0
2	2	BKK	Bangkok	B4	1000000	0	0	0
2	2	BKK	Bangkok	B4	1000000	0	0	0
2	2	BKK	Bangkok	B4	1000000	0	0	0
2	2	BKK	Bangkok	B4	1000000	1	1	750
2	2	BKK	Bangkok	B4	1000000	0	0	0
2	2	BKK	Bangkok	B4	1000000	0	0	0
2	2	BKK	Bangkok	B4	1000000	0	0	0
2	2	BKK	Bangkok	B4	1000000	0	0	0
2	2	BKK	Bangkok	B4	1000000	0	0	0
2	2	BKK	Bangkok	B4	1000000	1	1	11000
2	2	BKK	Bangkok	B4	1000000	0	0	0
2	2	BKK	Bangkok	B4	1000000	0	0	0
2	2	BKK	Bangkok	B4	1000000	0	0	0
2	2	BKK	Bangkok	B4	1000000	0	0	0
2	2	BKK	Bangkok	B4	1000000	0	0	0
2	2	KPP	Bangkok	B5	3000000	1	1	3000
2	2	KPP	Bangkok	B5	3000000	0	0	0
2	2	KPP	Bangkok	B5	3000000	1	1	2500
2	2	KPP	Bangkok	B5	3000000	1	1	350
2	2	KPP	Bangkok	B5	3000000	1	1	900
2	2	KPP	Bangkok	B5	3000000	0	0	0
2	2	KPP	Bangkok	B5	3000000	1	1	1000
2	2	KPP	Bangkok	B5	3000000	1	1	600
2	2	KPP	Bangkok	B5	3000000	1	1	60
2	2	KPP	Bangkok	B5	3000000	1	1	1500
2	2	KPP	Bangkok	B5	3000000	1	1	250
2	2	KPP	Bangkok	B5	3000000	1	1	200
2	2	KPP	Bangkok	B5	3000000	1	1	1000
2	2	KPP	Bangkok	B5	3000000	1	1	150
2	2	KPP	Bangkok	B5	3000000	0	0	0
2	2	KPP	Bangkok	B5	3000000	0	0	0
2	2	KPP	Bangkok	B5	3000000	1	1	1000
2	2	KPP	Bangkok	B5	3000000	1	1	400
2	2	KPP	Bangkok	B5	3000000	0	0	0
2	2	KPP	Bangkok	B5	3000000	1	1	200
2	2	KPP	Bangkok	B5	3000000	1	1	2500
2	2	BKK	Bangkok	B5	3000000	1	1	1500
2	2	BKK	Bangkok	B5	3000000	1	1	1500
2	2	BKK	Bangkok	B5	3000000	1	0	0
2	2	BKK	Bangkok	B5	3000000	0	0	0
2	2	BKK	Bangkok	B5	3000000	0	0	0
2	2	BKK	Bangkok	B5	3000000	1	1	400
2	2	BKK	Bangkok	B5	3000000	1	0	0
2	2	BKK	Bangkok	B5	3000000	1	1	150
2	2	BKK	Bangkok	B5	3000000	1	1	3500
2	2	BKK	Bangkok	B5	3000000	1	1	2000
2	2	BKK	Bangkok	B5	3000000	0	0	0
2	2	BKK	Bangkok	B5	3000000	0	0	0
2	2	BKK	Bangkok	B5	3000000	1	1	1000
2	2	BKK	Bangkok	B5	3000000	0	0	0
1	1	BKK	KAVRU	K15	1025000	1	1	4500
1	1	BKK	KAVRU	K15	1025000	1	1	2500
1	1	BKK	KAVRU	K15	1025000	1	1	4000
1	1	BKK	KAVRU	K15	1025000	1	1	2000
1	1	BKK	KAVRU	K15	1025000	1	1	4000
1	1	BKK	KAVRU	K15	1025000	1	1	10000
1	1	BKK	KAVRU	K15	1025000	1	1	5500
1	1	BKK	KAVRU	K15	1025000	1	1	8500
1	1	BKK	KAVRU	K15	1025000	1	1	3500
1	1	BKK	KAVRU	K15	1025000	1	1	1000
1	1	BKK	KAVRU	K15	1025000	1	1	2500
1	1	BKK	KAVRU	K15	1025000	1	1	1000
1	1	BKK	KAVRU	K15	1025000	1	1	3500
1	1	BKK	KAVRU	K15	1025000	1	1	1500
1	1	BKK	KAVRU	K15	1025000	1	1	1100
1	1	BKK	KAVRU	K25	800000	1	1	1000
1	1	BKK	KAVRU	K25	800000	1	1	3000
1	1	BKK	KAVRU	K25	800000	1	1	1500
1	1	BKK	KAVRU	K25	800000	1	1	14500
1	1	BKK	KAVRU	K25	800000	1	1	4500
1	1	BKK	KAVRU	K25	800000	1	0	0
1	1	BKK	KAVRU	K25	800000	1	1	2000
1	1	BKK	KAVRU	K25	800000	1	1	17500
1	1	BKK	Bangkok	B88	225000	1	1	3000
1	1	BKK	Bangkok	B88	225000	1	1	1500
1	1	BKK	Bangkok	B88	225000	1	1	950
1	1	BKK	Bangkok	B88	225000	1	1	200
1	1	BKK	Bangkok	B88	225000	1	1	2000
1	1	BKK	Bangkok	B88	225000	1	1	5500
1	1	BKK	Bangkok	B88	225000	1	1	1000
1	1	BKK	Bangkok	B88	225000	1	1	3000
1	1	BKK	Bangkok	B88	225000	1	1	7500
1	1	BKK	Bangkok	B88	225000	1	1	1000
1	1	BKK	Bangkok	B88	225000	1	1	200
1	1	BKK	Bangkok	B88	225000	1	1	1500
1	1	BKK	Bangkok	B88	225000	1	1	600
1	1	BKK	Bangkok	B88	225000	0	0	0
1	1	BKK	Bangkok	B76	1250000	1	1	2000
1	1	BKK	Bangkok	B76	1250000	1	1	2500
1	1	BKK	Bangkok	B76	1250000	1	1	1000
1	1	BKK	Bangkok	B76	1250000	1	1	10000
1	1	BKK	Bangkok	B76	1250000	1	1	4000
1	1	BKK	Bangkok	B76	1250000	1	1	3000
1	1	BKK	Bangkok	B76	1250000	1	1	5500
1	1	BKK	Bangkok	B76	1250000	1	1	9500
1	1	BKK	Bangkok	B76	1250000	1	1	7500
1	1	BKK	Bangkok	B76	1250000	1	1	3000
1	1	BKK	Bangkok	B76	1250000	1	1	17500
1	1	BKK	Bangkok	B76	1250000	1	1	8000
1	1	BKK	Bangkok	B76	1250000	1	1	13000
1	1	BKK	Bangkok	B76	1250000	0	0	0
1	1	KPP	KAVRU	K15	1025000	1	1	10000
1	1	KPP	KAVRU	K15	1025000	1	1	8000
1	1	KPP	KAVRU	K15	1025000	1	1	2000
1	1	KPP	KAVRU	K15	1025000	1	1	3000
1	1	KPP	KAVRU	K15	1025000	1	1	5500
1	1	KPP	KAVRU	K15	1025000	0	0	0
1	1	KPP	KAVRU	K15	1025000	1	1	7000
1	1	KPP	KAVRU	K15	1025000	0	0	0
1	1	KPP	KAVRU	K15	1025000	1	1	13000
1	1	KPP	KAVRU	K15	1025000	1	1	4000
1	1	KPP	KAVRU	K15	1025000	0	0	0
1	1	KPP	KAVRU	K15	1025000	1	1	3500
1	1	KPP	KAVRU	K25	800000	1	1	1000
1	1	KPP	KAVRU	K25	800000	1	1	1000
1	1	KPP	KAVRU	K25	800000	1	1	5000
1	1	KPP	KAVRU	K25	800000	1	1	1000
1	1	KPP	KAVRU	K25	800000	1	1	2000
1	1	KPP	Bangkok	B88	225000	1	1	1000
1	1	KPP	Bangkok	B88	225000	1	1	1500
1	1	KPP	Bangkok	B88	225000	1	1	2000
1	1	KPP	Bangkok	B88	225000	1	1	1000
1	1	KPP	Bangkok	B88	225000	0	0	0
1	1	KPP	Bangkok	B88	225000	0	0	0
1	1	KPP	Bangkok	B88	225000	1	1	350
1	1	KPP	Bangkok	B88	225000	1	0	0
1	1	KPP	Bangkok	B76	1250000	1	1	3500
1	1	KPP	Bangkok	B76	1250000	1	1	2500
1	1	KPP	Bangkok	B76	1250000	1	1	2500
1	1	KPP	Bangkok	B76	1250000	1	1	4000
1	1	KPP	Bangkok	B76	1250000	1	1	1000
1	1	KPP	Bangkok	B76	1250000	1	1	2500
1	1	KPP	Bangkok	B76	1250000	0	0	0
1	1	KPP	Bangkok	B76	1250000	1	1	2000
1	2	BKK	KAVRU	K15	725000	1	1	1000
1	2	BKK	KAVRU	K15	725000	1	1	2500
1	2	BKK	KAVRU	K15	725000	1	1	8500
1	2	BKK	KAVRU	K15	725000	1	1	2500
1	2	BKK	KAVRU	K15	725000	0	0	0
1	2	BKK	KAVRU	K15	725000	1	1	1000
1	2	BKK	KAVRU	K15	725000	1	1	3500
1	2	BKK	KAVRU	K15	725000	1	1	2500
1	2	BKK	KAVRU	K15	725000	1	1	1000
1	2	BKK	KAVRU	K25	1500000	1	1	7500
1	2	BKK	KAVRU	K25	1500000	1	1	7500
1	2	BKK	KAVRU	K25	1500000	1	1	3000
1	2	BKK	KAVRU	K25	1500000	1	1	4500
1	2	BKK	KAVRU	K25	1500000	1	1	2500
1	2	BKK	KAVRU	K25	1500000	1	1	9000
1	2	BKK	KAVRU	K25	1500000	1	1	10000
1	2	BKK	KAVRU	K25	1500000	1	1	5500
1	2	BKK	KAVRU	K25	1500000	1	1	1000
1	2	BKK	KAVRU	K25	1500000	1	1	7000
1	2	BKK	KAVRU	K25	1500000	1	1	10
1	2	BKK	KAVRU	K25	1500000	1	1	1000
1	2	BKK	KAVRU	K25	1500000	1	1	2500
1	2	BKK	KAVRU	K25	1500000	1	1	9500
1	2	BKK	Bangkok	B88	150000	1	1	1000
1	2	BKK	Bangkok	B88	150000	1	1	1500
1	2	BKK	Bangkok	B88	150000	1	1	1000
1	2	BKK	Bangkok	B88	150000	1	1	350
1	2	BKK	Bangkok	B88	150000	0	0	0
1	2	BKK	Bangkok	B88	150000	0	0	0
1	2	BKK	Bangkok	B88	150000	0	0	0
1	2	BKK	Bangkok	B88	150000	1	1	1000
1	2	BKK	Bangkok	B88	150000	1	1	1500
1	2	BKK	Bangkok	B88	150000	1	1	1500
1	2	BKK	Bangkok	B88	150000	1	1	250
1	2	BKK	Bangkok	B88	150000	1	1	800
1	2	BKK	Bangkok	B88	150000	1	1	900
1	2	BKK	Bangkok	B88	150000	1	1	550
1	2	BKK	Bangkok	B88	150000	1	1	2000
1	2	BKK	Bangkok	B76	700000	1	1	6500
1	2	BKK	Bangkok	B76	700000	1	1	2500
1	2	BKK	Bangkok	B76	700000	1	1	2000
1	2	BKK	Bangkok	B76	700000	1	1	6000
1	2	BKK	Bangkok	B76	700000	1	1	4000
1	2	BKK	Bangkok	B76	700000	1	1	2000
1	2	BKK	Bangkok	B76	700000	1	1	1900
1	2	BKK	Bangkok	B76	700000	1	1	4000
1	2	BKK	Bangkok	B76	700000	1	1	2500
1	2	BKK	Bangkok	B76	700000	1	1	2000
1	2	BKK	Bangkok	B76	700000	1	1	1000
1	2	BKK	Bangkok	B76	700000	1	1	1100
1	2	BKK	Bangkok	B76	700000	1	1	3500
1	2	BKK	Bangkok	B76	700000	1	1	2000
1	2	BKK	Bangkok	B76	700000	1	1	2000
1	2	KPP	KAVRU	K15	725000	1	1	7000
1	2	KPP	KAVRU	K15	725000	1	1	4500
1	2	KPP	KAVRU	K15	725000	1	1	1000
1	2	KPP	KAVRU	K15	725000	1	1	9500
1	2	KPP	KAVRU	K15	725000	0	0	0
1	2	KPP	KAVRU	K15	725000	1	1	2500
1	2	KPP	KAVRU	K15	725000	1	1	4500
1	2	KPP	KAVRU	K25	1500000	1	0	0
1	2	KPP	KAVRU	K25	1500000	1	1	60
1	2	KPP	KAVRU	K25	1500000	0	0	0
1	2	KPP	KAVRU	K25	1500000	1	1	2000
1	2	KPP	KAVRU	K25	1500000	1	1	3500
1	2	KPP	KAVRU	K25	1500000	1	1	1500
1	2	KPP	KAVRU	K25	1500000	1	1	2500
1	2	KPP	KAVRU	K25	1500000	1	1	2000
1	2	KPP	KAVRU	K25	1500000	1	1	800
1	2	KPP	Bangkok	B88	150000	0	0	0
1	2	KPP	Bangkok	B88	150000	1	1	5500
1	2	KPP	Bangkok	B88	150000	0	0	0
1	2	KPP	Bangkok	B88	150000	0	0	0
1	2	KPP	Bangkok	B88	150000	0	0	0
1	2	KPP	Bangkok	B88	150000	1	1	1000
1	2	KPP	Bangkok	B88	150000	1	1	1550
1	2	KPP	Bangkok	B88	150000	0	0	0
1	2	KPP	Bangkok	B88	150000	1	1	550
1	2	KPP	Bangkok	B88	150000	1	1	1000
1	2	KPP	Bangkok	B88	150000	1	1	2000
1	2	KPP	Bangkok	B88	150000	0	0	0
1	2	KPP	Bangkok	B88	150000	1	1	500
1	2	KPP	Bangkok	B76	700000	1	1	1650
1	2	KPP	Bangkok	B76	700000	1	0	0
1	2	KPP	Bangkok	B76	700000	1	1	1000
1	2	KPP	Bangkok	B76	700000	1	1	3500
1	2	KPP	Bangkok	B76	700000	1	1	13500
1	2	KPP	Bangkok	B76	700000	1	1	5500
1	2	KPP	Bangkok	B76	700000	1	1	1100
1	2	KPP	Bangkok	B76	700000	1	1	3000
1	2	KPP	Bangkok	B76	700000	1	1	1000
1	2	KPP	Bangkok	B76	700000	1	1	4000
